# Supplementary material for: Sweet/Dessert Foods Are More Appealing to Adolescents after Sleep Restriction
Source: PLoS One. 2015 Feb 23;10(2):e0115434. doi: 10.1371/journal.pone.0115434 (PMC4338308; doi:10.1371/journal.pone.0115434)
Supplement: S1 File — (ZIP) [file pone.0115434.s002.zip]

Archive with 3 entries (2 files):
- File S1.sav
- __MACOSX/
- __MACOSX/._File S1.sav
