# Supplementary material for: Sweet/Dessert Foods Are More Appealing to Adolescents after Sleep Restriction
Source: PLoS One. 2015 Feb 23;10(2):e0115434. doi: 10.1371/journal.pone.0115434 (PMC4338308; doi:10.1371/journal.pone.0115434)
Supplement: S2 File — (ZIP) [file pone.0115434.s003.zip › File S2.sps]

COMPUTE include=0.
EXECUTE.
IF  ((Order="S" OR Order="E") AND sleep_adherent = 1 AND  ((Sweets_Avg_S>0 AND Sweets_Avg_E>0) OR ( Energy_kcal_S >0 AND Energy_kcal_E >0) )) include=1.
VARIABLE LABELS  include 'Considered in analyses'.
EXECUTE.

USE ALL.
COMPUTE filter_$=(include = 1).
VARIABLE LABELS filter_$ 'include = 1 (FILTER)'.
VALUE LABELS filter_$ 0 'Not Selected' 1 'Selected'.
FORMATS filter_$ (f1.0).
FILTER BY filter_$.
EXECUTE.

FREQUENCIES VARIABLES=age TeenGender TeenEthnicity TeenRace
  /STATISTICS=STDDEV MINIMUM MAXIMUM MEAN MEDIAN
  /ORDER=ANALYSIS.

USE ALL.
COMPUTE filter_$=(include = 1 AND Act_valid_S = 1 AND Act_valid_E =1 AND NonSweets_S >= 0 AND 
    NonSweets_E >= 0).
VARIABLE LABELS filter_$ 'include = 1 AND Act_valid_S = 1 AND Act_valid_E =1 AND NonSweets_S >= '+
    '0 AND NonSweets_E >= 0 (FILTER)'.
VALUE LABELS filter_$ 0 'Not Selected' 1 'Selected'.
FORMATS filter_$ (f1.0).
FILTER BY filter_$.
EXECUTE.
T-TEST PAIRS=DurS WITH DurE (PAIRED)
  /CRITERIA=CI(.9500)
  /MISSING=ANALYSIS.


USE ALL.
COMPUTE filter_$=(include=1 AND Sweets_avg_S  >= 2 AND Sweets_avg_E >= 2).
VARIABLE LABEL filter_$ 'include=1 AND Sweets_avg_S  >= 2 AND Sweets_avg_E >= 2 (FILTER)'.
VALUE LABELS filter_$ 0 'Not Selected' 1 'Selected'.
FORMAT filter_$ (f1.0).
FILTER BY filter_$.
EXECUTE.
T-TEST PAIRS=Sweets_avg_S Meat_eggs_avg_S Fruit_Veggies_avg_S NonSweets_S Hungry_End_S WITH Sweets_avg_E 
    Meat_eggs_avg_E Fruit_Veggies_avg_E NonSweets_E Hungry_End_E (PAIRED)
  /CRITERIA=CI(.9500)
  /MISSING=ANALYSIS.


USE ALL.
COMPUTE filter_$=(include=1 AND NonSweets_S  >= 2 AND NonSweets_E >= 2).
VARIABLE LABEL filter_$ 'include=1 AND NonSweets_avg_S  >= 2 AND NonSweets_avg_E >= 2 (FILTER)'.
VALUE LABELS filter_$ 0 'Not Selected' 1 'Selected'.
FORMAT filter_$ (f1.0).
FILTER BY filter_$.
EXECUTE.
T-TEST PAIRS=Sweets_avg_S Meat_eggs_avg_S Fruit_Veggies_avg_S NonSweets_S Hungry_End_S WITH Sweets_avg_E 
    Meat_eggs_avg_E Fruit_Veggies_avg_E NonSweets_E Hungry_End_E (PAIRED)
  /CRITERIA=CI(.9500)
  /MISSING=ANALYSIS.


USE ALL.
COMPUTE filter_$=(include = 1 AND Energy_kcal_S <= 4000 AND Energy_kcal_E  <= 4000 AND NonSweets_S  >= 0 AND NonSweets_E >= 0).
VALUE LABELS filter_$ 0 'Not Selected' 1 'Selected'.
FORMATS filter_$ (f1.0).
FILTER BY filter_$.
EXECUTE.
T-TEST PAIRS=Energy_kcal_S Servings11_S WITH Energy_kcal_E Servings11_E (PAIRED)
  /CRITERIA=CI(.9500)
  /MISSING=ANALYSIS.


USE ALL.
COMPUTE filter_$=(include = 1 AND Energy_kcal_S <= 4000 AND Energy_kcal_E  <= 4000).
VARIABLE LABELS filter_$ 'include = 1 AND Energy_kcal_S <= 4000 AND Energy_kcal_E  <= 4000 '+
    '(FILTER)'.
VALUE LABELS filter_$ 0 'Not Selected' 1 'Selected'.
FORMATS filter_$ (f1.0).
FILTER BY filter_$.
EXECUTE.
T-TEST PAIRS=Energy_kcal_S Servings11_S WITH Energy_kcal_E Servings11_E (PAIRED)
  /CRITERIA=CI(.9500)
  /MISSING=ANALYSIS.
